# Supplementary material for: Investigation of Genetic Modifiers of Copper Toxicosis in Labrador Retrievers
Source: Life (Basel). 2020 Oct 31;10(11):266. doi: 10.3390/life10110266 (PMC7693796; doi:10.3390/life10110266)
Supplement: Supplementary file 1 [file life-10-00266-s001.zip]

Archive with 4 entries (3 files):
- supp-life-985718/
- supp-life-985718/Supplemental Figure 1.docx
- supp-life-985718/Supplemental Table 1.xlsx
- supp-life-985718/Supplemental Table 2.xlsx
