# Supplementary material for: Investigation of Genetic Modifiers of Copper Toxicosis in Labrador Retrievers
Source: Life (Basel). 2020 Oct 31;10(11):266. doi: 10.3390/life10110266 (PMC7693796; doi:10.3390/life10110266)
Supplement: Supplementary file 1 [file life-10-00266-s001.zip › supp-life-985718/Supplemental Table 1.xlsx]

## Sheet: Blad1
Gene	Chromosome	Position (Assembly: Canis familiaris 3.1)	Description	Reference SNP cluster ID	Non-reference allele frequency	Base change	Effect	Amino acid change	Crude statistical analysis; estimate (credibility interval)	Full model statistics analysis corrected for sex, ATP7A and ATP7B; estimate (credibility interval)
GRM1	1	37208478	NC_006583.3:g.37208478G>T	rs851264282	0.1	c.34G>T	missense variant	p.Val12Phe	-0.419 (-0.904; 0.071)	-0.405 (-0.92; 0.098)
GRM1	1	37564831	NC_006583.3:g.37564831G>A	rs21887095	0.28	c.2662G>A	missense variant	p.Ala888Thr	0.029 (-0.289; 0.349)	0.105 (-0.227; 0.444)
COX6B1	1	116961020	NC_006583.3:g.116961020C>T	rs852299550	0.22	c.230G>A	missense variant	p.Arg77Gln	0.616 (0.178; 1.054)	0.729 (0.284; 1.179)
PAM	3	8142429	NC_006585.3:g.8142429C>T	rs850577304	0.12	c.2353G>A	missense variant	p.Glu785Lys	0.057 (-0.43; 0.548)	0.099 (-0.408; 0.606)
FAH	3	57309108	NC_006585.3:g.46490436A>C	rs851170320	0.75	c.1052T>G	missense variant	p.Phe351Cys	0.317 (-0.105; 0.747)	0.305 (-0.133; 0.747)
FAH	3	57309109	NC_006585.3:g.57309109A>T	rs850925401	0.77	c.1051T>A	missense variant	p.Phe351Ile	0.279 (-0.146; 0.708)	0.157 (-0.283; 0.597)
FAH	3	57309146	NC_006585.3:g.57309147dup	rs851011789	0.78	c.1013dupA	frameshift variant	p.Tyr338X	-0.084 (-0.505; 0.338)	-0.052 (-0.483; 0.377)
FAH	3	57309148	NC_006585.3:g.57309148A>G	novel	0.87	c.1012T>C	missense variant	p.Tyr338His	-0.055 (-0.542; 0.43)	0.023 (-0.473; 0.519)
COX10	5	37967188	NC_006587.3:g.37967188T>C	novel	0.47	c.684-5T>C	splice region variant	Not applicable	0.279 (-0.441; 0.999)	-0.098 (-0.897; 0.702)
NPC1	7	64774806	NC_006589.3:g.64774806G>A	rs24398433	0.22	c.811G>A	missense variant	p.Val271Ile	0.275 (-0.104; 0.649)	0.345 (-0.037; 0.728)
NPC1	7	64792852	NC_006589.3:g.64792852G>A	rs852238202	0.2	c.2376+3G>A	splice region variant	Not applicable	0.215 (-0.173; 0.603)	0.305 (-0.089; 0.697)
NPC1	7	64792857	NC_006589.3:g.64792857G>A	rs850609010	0.22	c.2376+8G>A	splice region variant	Not applicable	0.307 (-0.074; 0.689)	0.384 (-0.0029; 0.775)
NPC1	7	64795894	NC_006589.3:g.64795894G>A	rs851806510	0.19	c.2801G>A	missense variant	p.Arg934His	-0.035 (-0.423; 0.358)	-0.212 (-0.625; 0.202)
ESCO1	7	66457017	NC_006589.3:g.66457017T>A	rs24387359	0.196	c.1332T>A	missense variant	Phe444Leu	0.029 (-0.375; 0.43)	0.091 (-0.318; 0.503)
ESCO1	7	66461814	NC_006589.3:g.66461814G>C	rs852840943	0.198	c.1597G>C	missense variant	p.Val533Leu	0.03 (-0.383; 0.437)	0.095 (-0.318; 0.511)
CLUL1	7	67465233	NC_006589.3:g.67465233G>T	rs851985206	0.28	c.413G>T	missense variant	p.Ser138Ile	-0.144 (-0.478; 0.193)	-0.04 (-0.388; 0.302)
CLUL1	7	67478418	NC_006589.3:g.67478418C>T	rs851918962	0.28	c.607C>T	missense variant	p.His203Tyr	-0.186 (-0.519; 0.146)	-0.092 (-0.431; 0.246)
FOXA1	8	16079943	NC_006590.3:g.16079943G>A	novel	0.042	c.556G>A	missense variant	p.Ala186Thr	-0.236 (-1.026; 0.534)	0.229 (-0.603; 1.074)
FOXA1	8	16080000	NC_006590.3:g.16080000C>A	novel	0.32	c.499C>A	missense variant	p.Pro167Thr	0.181 (-0.259; 0.627)	0.003 (-0.461; 0.456)
ABCD4	8	47497372	NC_006590.3:g.47497372T>C	rs852559195	0.17	c.562A>G	missense variant	p.Met188Val	-0.085 (-0.495; 0.321)	-0.194 (-0.604; 0.219)
SURF1	9	49786752	NC_006591.3:g.49786753_49786756dup	rs852634675	0.42	c.918-5_918-2dupCCAA	splice acceptor variant	Not applicable	-0.024 (-0.607; 0.554)	-0.013 (-0.605; 0.572)
SCO2	10	16789934	NC_006592.3:g.16789934A>G	rs22046200	0.77	c.754A>G	missense variant	p.Asn252Asp	0.057 (-0.245; 0.358)	0.097 (-0.212; 0.405)
COMMD1	10	61966957	NC_006592.3:g.61966957A>C	rs852845976	0.82	c.178-4A>C	splice region variant	Not applicable	-0.139 (-0.535; 0.256)	-0.085 (-0.483; 0.309)
PRDM1	12	63473714	NC_006594.3:g.63473714A>G	rs851243110	0.26	c.64A>G	missense variant	p.Ser22Gly	-0.027 (-0.304; 0.247)	-0.016 (-0.293; 0.266)
PRDM1	12	63484070	NC_006594.3:g.63484070G>A	rs852772307	0.063	c.403-4G>A	splice region variant	Not applicable	-0.443 (-1.089; 0.194)	-0.351 (-1.075; 0.374)
MTL5	18	49228768	NC_006600.3:g.49228768C>T	rs851234448	0.074	c.1297C>T	missense variant	p.Pro433Ser	-0.123 (-0.693; 0.45)	-0.121 (-0.703; 0.469)
STX5	18	53871204	NC_006600.3:g.53871204A>G	rs851734204	0.57	c.908+3A>G	splice region variant	Not applicable	0.103 (-0.18; 0.387)	-0.003 (-0.308; 0.298)
RETN	20	52434480	NC_006602.3:g.52434480C>T	rs852470997	0.079	c.19C>T	missense variant	p.Leu7Phe	-0.731 (-1.315; -0.148)	-0.662 (-1.253; -0.073)
COMMD6	22	29335974	NC_006604.3:g.29335974T>G	rs852668850	0.047	c.89A>C	missense variant	p.Lys30Thr	-0.647 (-1.376; 0.072)	-0.536 (-1.264; 0.195)
CP	23	44009501	NC_006605.3:g.44009501G>A	rs23127823	0.3	c.1522C>T	missense variant	p.His508Tyr	-0.073 (-0.4; 0.248)	-0.074 (-0.415; 0.258)
CP	23	44012547	NC_006605.3:g.44012547C>T	rs851148467	0.032	c.1307G>A	missense variant	p.Arg436Gln	-0.235 (-1.104; 0.635)	-0.061 (-0.978; 0.857)
CP	23	44012574	NC_006605.3:g.44012574G>T	rs23127867	0.88	c.1280C>A	missense variant	p.Ala427Glu	-0.053 (-0.546; 0.436)	0.022 (-0.493; 0.531)
FOXA2	24	1012177	NC_006606.3:g.1012177A>T	rs850534264	0.61	c.512A>T	missense variant	p.Lys171Ile	0.159 (-0.349; 0.678)	-0.025 (-0.55; 0.497)
ALS2	37	10760441	NC_006619.3:g.10760441C>T	rs23997439	0.69	c.4616G>A	missense variant	p.Ser1539Asn	0.217 (-0.119; 0.558)	0.183 (-0.159; 0.526)
ALS2	37	10764782	NC_006619.3:g.10764782A>C	rs852942274	0.095	c.4120-7T>G	splice region variant	Not applicable	-0.156 (-0.666; 0.354)	-0.077 (-0.589; 0.44)
ALS2	37	10793006	NC_006619.3:g.10793006T>C	rs23978470	0.31	c.2143A>G	missense variant	p.Ile715Val	-0.224 (-0.568; 0.11)	-0.186 (-0.527; 0.157)
ALS2	37	10801089	NC_006619.3:g.10801089T>C	rs24026364	0.31	c.1635A>G	splice region variant	Not applicable	-0.227 (-0.561; 0.106)	-0.18 (-0.521; 0.164)
CPO	37	15438729	NC_006619.3:g.15438729C>T	rs853005726	0.16	c.1076C>T	missense variant	p.Thr359Ile	-0.063 (-0.444; 0.314)	0.094 (-0.295; 0.487)
ABCA12	37	22172353	NC_006619.3:g.22172353G>A	rs852460740	0.72	c.5379-8C>T	splice region variant	Not applicable	-0.071 (-0.41; 0.265)	-0.251 (-0.614; 0.108)
ABCA12	37	22196397	NC_006619.3:g.22196397A>C	rs852342115	0.77	c.2861-4T>G	splice region variant	Not applicable	0.019 (-0.348; 0.386)	-0.19 (-0.575; 0.193)
ABCA12	37	22237536	NC_006619.3:g.22237536C>T	rs851221941	0.23	c.586G>A	missense variant	p.Ala196Thr	-0.024 (-0.386; 0.333)	0.159 (-0.226; 0.551)
MT-CO1	MT	7014	NC_002008.4:MT.7014T>C	novel	0.11	c.1111T>C	missense variant	p.Tyr371His	0.035 (-0.307; 0.376)	0.123 (-0.229; 0.476)
MT-CO1	MT	7161	NC_002008.4:MT.7161G>T	novel	0.053	c.1258G>T	missense variant	p.Gly420Cys	0.101 (-0.362; 0.571)	0.134 (-0.345; 0.611)
MT-CO2	MT	7593	NC_002008.4:MT.7593T>C	novel	0.63	c.560T>C	missense variant	p.Met187Thr	-0.267 (-0.477; -0.046)	-0.226 (-0.456; 0.0037)
