# Supplementary material for: Investigation of Genetic Modifiers of Copper Toxicosis in Labrador Retrievers
Source: Life (Basel). 2020 Oct 31;10(11):266. doi: 10.3390/life10110266 (PMC7693796; doi:10.3390/life10110266)
Supplement: Supplementary file 1 [file life-10-00266-s001.zip › supp-life-985718/Supplemental Table 2.xlsx]

## Sheet: Blad1
Gene	Chromosome	Ensemble stable ID (canis lupus familiaris)
GRM1	1	ENSCAFG00000000338
COX6B1	1	ENSCAFG00000006913
SOD2	1	ENSCAFG00000000671
MT2A	2	ENSCAFG00000023759
MT4	2	ENSCAFG00000009118
MT1	2	ENSCAFG00030004152
COMMD3	2	ENSCAFG00040005622
PAM	3	ENSCAFG00000007593
FAH	3	ENSCAFG00000013958
ATOX1	4	ENSCAFG00000017846
SCO1	5	ENSCAFG00000032704
COX10	5	ENSCAFG00000017899
CIRH1A	5	ENSCAFG00000020291
COX19	6	ENSCAFG00000011350
ALT	6	ENSCAFT00030037980
NPC1	7	ENSCAFG00000018183
ESCO1	7	ENSCAFG00000018249
CLUL1	7	ENSCAFG00000018338
FOXA1	8	ENSCAFG00000013743
KTN1	8	ENSCAFG00000015162
ABCD4	8	ENSCAFG00000016923
COX11	9	ENSCAFG00000017347
SURF1	9	ENSCAFG00000023616
SCO2	10	ENSCAFG00000000564
COMMD1	10	ENSCAFG00000003090
COMMD10	11	ENSCAFG00000000197
CTR2	11	ENSCAFG00000003192
CTR1	11	ENSCAFG00000003215
PRDM1	12	ENSCAFG00000003694
COMMD5	13	ENSCAFG00000001673
COMMD8	13	ENSCAFG00000001899
IL6	14	ENSCAFG00000002733
COMMD9	18	ENSCAFG00000006832
WT1	18	ENSCAFG00000007426
MTL5	18	ENSCAFG00000010766
CCS	18	ENSCAFG00000012423
STX5	18	ENSCAFG00000015540
MGST2	19	ENSCAFG00030013146
CHCHD4	20	ENSCAFG00000004438
LTF	20	ENSCAFG00000013763
STXBP2	20	ENSCAFG00000018306
RETN	20	ENSCAFG00000018307
ATP7B	22	ENSCAFG00000004261
COMMD6	22	ENSCAFG00000029815
CP	23	ENSCAFG00000008324
COMMD2	23	ENSCAFG00000030160
FOXA2	24	ENSCAFG00000005168
PRNP	24	ENSCAFG00000006065
COMMD7	24	ENSCAFG00000030371
GSS	24	ENSCAFG00000007671
EDN3	24	ENSCAFG00000012245
CLU	25	ENSCAFG00000008404
ACTA2	26	ENSCAFG00000015708
KRT18	27	ENSCAFG00000007154
DMT1	27	ENSCAFG00000007902
KRT8	27	ENSCAFG00030025684
COX15	28	ENSCAFG00000009515
CUTC	28	ENSCAFG00000009524
COMMD4	30	ENSCAFG00000030862
APP	31	ENSCAFG00000008557
SOD1	31	ENSCAFG00000008859
COX17	33	ENSCAFG00000011029
ALS2	37	ENSCAFG00000012360
CPO	37	ENSCAFG00000013469
IDH1	37	ENSCAFG00000013617
PIKFYVE	37	ENSCAFG00000013684
CPS1	37	ENSCAFG00000013966
ABCA12	37	ENSCAFG00000014278
SLC11A1	37	ENSCAFG00000014645
DNPEP	37	ENSCAFG00000015399
MT-CO1	MT	ENSCAFG00000022723
MT-CO2	MT	ENSCAFG00000022726
ATP7A	X	ENSCAFG00000017263
XIAP	X	ENSCAFG00000018577
